# Supplementary material for: Real-time holographic lensless micro-endoscopy through flexible fibers via fiber bundle distal holography
Source: Nat Commun. 2022 Oct 13;13:6055. doi: 10.1038/s41467-022-33462-y (PMC9563069; doi:10.1038/s41467-022-33462-y)
Supplement: Supplementary file 4 — Supplementary Data 1 [file 41467_2022_33462_MOESM4_ESM.zip]

Archive with 17 entries (16 files):
- reconstructionScript/
- reconstructionScript/FiDHoExampleScript.m
- __MACOSX/reconstructionScript/._FiDHoExampleScript.m
- reconstructionScript/FiDHo_Inputs.mat
- reconstructionScript/frame9.png
- reconstructionScript/frame8.png
- reconstructionScript/frame10.png
- reconstructionScript/frame5.png
- reconstructionScript/frame4.png
- reconstructionScript/frame11.png
- reconstructionScript/frame6.png
- reconstructionScript/frame7.png
- reconstructionScript/frame12.png
- reconstructionScript/frame3.png
- reconstructionScript/frame2.png
- reconstructionScript/frame1.png
- __MACOSX/reconstructionScript/._frame1.png
