# Supplementary material for: Real-time holographic lensless micro-endoscopy through flexible fibers via fiber bundle distal holography
Source: Nat Commun. 2022 Oct 13;13:6055. doi: 10.1038/s41467-022-33462-y (PMC9563069; doi:10.1038/s41467-022-33462-y)
Supplement: Supplementary file 4 — Supplementary Data 1 [file 41467_2022_33462_MOESM4_ESM.zip › reconstructionScript/FiDHoExampleScript.m]

%%% Aug 2022
%%% supplemntary script for 
% 
% Real-time holographic lensless micro-endoscopy 
% through flexible fibers via Fiber Bundle Distal Holography (FiDHo) 
%
% by Noam Badt adn Ori Katz
%
%%% this is an example script made by Noam badt, to show how FiDHO
%%% reconstruction is done. The target is a USAF reflectivity target placed
%%% 80 microns after the mirror. The mirror is placed 2000 microns from the
%%% fiber. between the mirror and the target there is optical oil wih
%%% n=1.51. The wavelength of the laser is 640nm, and the phase shift
%%% between two frames is 160 nm. there are 12 frames in this example.
%%% the camera "pixelSize" was measured using a ruler placed at the imaging
%%% plane. 
clear all
close all
load("FiDHo_Inputs.mat");

%load frames
for ii=1:12
    FiDHOInputs.cameraFrames(:,:,ii) = imread(['frame' num2str(ii) '.png']); 
end
%remove zero order from phase shifting
temp_snaps  = FiDHOInputs.cameraFrames-mean(FiDHOInputs.cameraFrames,3);

%clean noise and low pixels to be 0 (even after ref devide later on)
thresh =prctile(abs(temp_snaps(:)),10);
temp_snaps(abs(temp_snaps)<thresh ) =0 ;

%phase shift
N_frames = size(temp_snaps,3);
phase = reshape(-2*pi*((0:(N_frames-1))*sysParams.translationStepSize/sysParams.wavelength),[1,1,N_frames]);
M = sum(temp_snaps.*exp(-1i*phase)/N_frames,3); 

%crop center (in case needed, in the exmaple script this does nothing):
M = M.*FiDHOInputs.mask;

%fourierinterpolate:
ft = fftshift(fft2(M));
M_interped= ifft2(ifftshift(ft.*FiDHOInputs.fourierMask));

% pad field before back propagating to avoid edge reflections
M_interped_padded = padarray(M_interped,sysParams.padding*[1,1]);

%remove ref Field which is a gaussian spherical wave
z_ref = 2*sysParams.zMirror/sysParams.n1; %back and forth from the mirror to the tip, and compensate for refractive index
sphericalGauss = getSphericalgauss(-z_ref,sysParams.wavelength  ,sysParams.pixelSize,size(M_interped_padded,2),size(M_interped_padded,1),FiDHOInputs.ReferenceCenter,sysParams.NA);
Eobj = M_interped_padded./sphericalGauss;
% backpropagate
z_eff = sysParams.zMirror/sysParams.n1 + FiDHOInputs.Zobject/FiDHOInputs.n_object;
O = ang_prop(Eobj,sysParams.pixelSize ,sysParams.wavelength,-z_eff);
% display
x = (1:size(O,2))*sysParams.pixelSize; x= x-mean(x(:));
y  = (1:size(O,1))*sysParams.pixelSize; y= y-mean(y(:));
figure();imagesc(x,y,abs(O).^2);axis image;title("|O|^2");
xlim([-200,200]);
ylim([-200,200]);

%aux functions:
%spherical phase with a guassian envelope
function sphericalGauss = getSphericalgauss(z,wl,pixelSize,Nx,Ny,center,NA)
    x = 1:Nx;
    x =x-mean(x)- center(1);
    x = x*pixelSize;
    y = 1:Ny;
    y =y-mean(y)- center(2);
    y = y*pixelSize;
    [X,Y] = meshgrid(x,y);

    spherical = exp(1i*(2*pi/(wl))*(X.^2+Y.^2)/(2*z));
    sphericalGauss  = spherical.*exp(-(X.^2+Y.^2)/(NA*z).^2);
end
% angular spectrum field propagation
function E = ang_prop(E_in,pixel_size,wl,z)
    diffraction_Ny = size(E_in,1);
    diffraction_Nx = size(E_in,2);
    kx_1d =((-diffraction_Nx/2):(diffraction_Nx/2-1))/diffraction_Nx/pixel_size;
    ky_1d =((-diffraction_Ny/2):(diffraction_Ny/2-1))/diffraction_Ny/pixel_size;
    [Kx ,Ky] = meshgrid(kx_1d,ky_1d);
    kz = real(sqrt((1/wl)^2 - Kx.^2-Ky.^2));         
    kernel = exp(1i*2*pi*kz*z).*(kz~=0);        
    E = fftshift(ifft2(fft2(ifftshift(E_in)).*ifftshift(kernel)));
end
